# Supplementary material for: A SNP variation in the Sucrose synthase (SoSUS) gene associated with sugar-related traits in sugarcane
Source: PeerJ. 2023 Dec 15;11:e16667. doi: 10.7717/peerj.16667 (PMC10726748; doi:10.7717/peerj.16667)
Supplement: Supplemental Information 6 [file peerj-11-16667-s006.xlsx]

## Sheet: Table S1
Table S1 – Sugarcane progenies were used in the study for screening polymorphic markers.
Crosses name	Female	male	Number
1	MPT15-2-2	IAC51-205	10
2	IAC49-131	MPT04-304	10
3	MPT15-1-892	MPT04-304	10
4	MPT15-1-892	MPT15-2-7	10
5	MPT98-1782	MPT11-338	10
6	MPT15-5-567	ROC22	10
7	TPJ04-768 (open)		10
8	MPT15-2-2	IAC49-131	10
9	MPT15-3-141	MPT15-5-730	10
10	MPT15-1-892	IAC49-131	10
12	EHD	CP76-340	10
13	MPT15-1-892	IAC51-205	10
14	MPT09-299	ROC22	10
15	MPT15-5-567	ROC22 self	10
16	MPT09-118	K84-200	10
18	MPT98-1782	Biotech4	10
19	MPT15-2-2	MPT04-304	10
			170
