# Supplementary material for: A SNP variation in the Sucrose synthase (SoSUS) gene associated with sugar-related traits in sugarcane
Source: PeerJ. 2023 Dec 15;11:e16667. doi: 10.7717/peerj.16667 (PMC10726748; doi:10.7717/peerj.16667)
Supplement: Supplemental Information 9 [file peerj-11-16667-s009.xlsx]

## Sheet: Table S4
Table S4 – The normality test for all traits using Shapiro-Wilks (p < 0.01).
Trait	Env	Shapiro-Wilk
		Statistic	df	Sig.
Pol (%)	2018KKU	0.975	158	0.006
	2019KKU	0.986	119	0.246
	2018MPT	0.953	159	0.01
	2019MPT	0.974	159	0.07
CCS (%)	2018KKU	0.982	155	0.04
	2019KKU	0.977	119	0.036
	2018MPT	0.955	159	0
	2019MPT	0.982	159	0.04
Brix (%)	2018KKU	0.987	158	0.15
	2019KKU	0.985	119	0.193
	2018MPT	0.99	159	0.92
	2019MPT	0.982	159	0.25
Fiber (%)	2018KKU	0.941	153	0
	2019KKU	0.918	113	0
	2018MPT	0.915	155	0
	2019MPT	0.815	155	0
Sugar yield (ton/rai)	2018KKU	0.948	156	0
	2019KKU	0.794	136	0
	2018MPT	0.982	158	0.043
	2019MPT	0.995	158	0.48
Fiber yield (ton/rai)	2018KKU	0.949	152	0
	2019KKU	0.752	134	0
	2018MPT	0.959	159	0
	2019MPT	0.948	156	0.06
Cane diameter (cm)	2018KKU	0.978	158	0.012
	2019KKU	0.99	139	0.406
	2018MPT	0.962	159	0
	2019MPT	0.972	159	0.003
Cane weight (kg)	2018KKU	0.988	158	0.193
	2019KKU	0.961	138	0.001
	2018MPT	0.992	159	0.48
	2019MPT	0.991	158	0.48
Cane length (cm)	2018KKU	0.973	158	0.003
	2019KKU	0.993	139	0.759
	2018MPT	0.987	159	0.29
	2019MPT	0.976	159	0.07
Node length (cm)	2018KKU	0.888	156	0.02
	2019KKU	0.984	139	0.096
	2018MPT	0.969	158	0.04
	2019MPT	0.973	159	0.003
Number of Node	2018KKU	0.993	158	0.62
	2019KKU	0.979	139	0.029
	2018MPT	0.945	159	0.06
	2019MPT	0.932	159	0.32
Cane yield (ton/rai)	2018KKU	0.902	155	0
	2019KKU	0.754	137	0
	2018MPT	0.995	159	0.78
	2019MPT	0.982	148	0.036
Env, environment; 2018, 2017-2018 cropping season; 2019, 2018-2019 cropping season; KKU, Khon Kaen; MPT, Mitr Phol Innovation and Research Centre.
