# Supplementary material for: A SNP variation in the Sucrose synthase (SoSUS) gene associated with sugar-related traits in sugarcane
Source: PeerJ. 2023 Dec 15;11:e16667. doi: 10.7717/peerj.16667 (PMC10726748; doi:10.7717/peerj.16667)
Supplement: Supplemental Information 11 — To amplify each SNP position, three primers, including two forward primers that are specific for each SNP and 1 common reverse primer, were designed. [file peerj-11-16667-s011.xlsx]

## Sheet: Table S6
Table S6 –Details of SNP primers designed from the 7 SNP variations of the six genes. To amplify each SNP position, three primers, including two forward primers that are specific for each SNP and 1 common reverse primer, were designed.
SNP primer name	Primer Sequences	SNP1	SNP2
mSoLSD1_SNPch7.G/T_ Allele 1	GTATTTCTCATGAAAGTTGAAAATTAACCC	G	T
mSoLSD1_SNPch7.G/T_ Allele 2	GTATTTCTCATGAAAGTTGAAAATTAACCA
mSoLSD1_SNPch7 .G/T_Common	GGTGAGGCCTGAAGAGAGTGAAAAT
mSoLSD1_SNPch7.C/A _Allele 1	AAAACGACTTGTATTTCTCATGAAAGTTG	C	A
mSoLSD1_SNPch7.C/A_ Allele 2	GTAAAACGACTTGTATTTCTCATGAAAGTTT
mSoLSD1_SNPch7.C/A_ Common	CCTGAAGAGAGTGAAAATTAGGGGTTAAT
mSoCALR_SNPch2.A/G_ Allele 1	TCTCTTCATTATCAATGAGAATGCTGTAT	A	G
mSoCALR_SNPch2.A/G_ Allele 2	CTCTTCATTATCAATGAGAATGCTGTAC
mSoCALR_SNPch2.A/G_ Common	TTACACTTTGATCATCCATCCTGATGCAA
mSoSUS1_SNPCh10.T/C_ Allele 1	TGTGCAGGACTAAATTATTTTGTCACT	T	C
mSoSUS1_SNPCh10.T/C_ Allele 2	GTGCAGGACTAAATTATTTTGTCACC
mSoSUS1_SNPCh10.T/C_ Common	GAATGCTTCATAGAATGCAGGCTACAAA
mSoRH56_SNPCh3.T/C_ Allele 1	CAAGAATGAAATGCCGCACATTCTTT	T	C
mSoRH56_SNPCh3.T/C_ Allele 2	CAAGAATGAAATGCCGCACATTCTTC
mSoRH56_SNPCh3.T/C_ Common	CTAGCTAGAGATAAGGACCTTCCCTT
mSoKAN1_SNPCh7.T/C_ Allele 1	CCATATACTAATATGATTGCGCATT	T	C
mSoKAN1_SNPCh7.T/C_ Allele 2	CTCCATATACTAATATGATTGCGCATC
mSoKAN1_SNPCh7.T/C_ Common	GTCAACTGATCCACAAGGCTCCATA
mSoNHX7_SNPCh8.A/C_ Allele 1	TCTGAACACTCATCCTTTAGTTGGA	A	C
mSoNHX7_SNPCh8.A/C_ Allele 2	CTGAACACTCATCCTTTAGTTGGC
mSoNHX7_SNPCh8.A/C_ Common	GCACGGTTTCCTTTGTATTTCTTAGCAAA
