# Supplementary material for: A SNP variation in the Sucrose synthase (SoSUS) gene associated with sugar-related traits in sugarcane
Source: PeerJ. 2023 Dec 15;11:e16667. doi: 10.7717/peerj.16667 (PMC10726748; doi:10.7717/peerj.16667)
Supplement: Supplemental Information 12 [file peerj-11-16667-s012.xlsx]

## Sheet: Table S7
Table S7 – The genotypes of 159 diverse sugarcane accessions used for validation of the SNP markers for sugar related traits and cane yield components.
Variety	mSoSUS1_SNPCh10.T/C	mSoKAN1_SNPCh7.T/C
3-2-023L	Homozygous T/T	Homozygous T/T
B41721	Heterozygous T/C	Homozygous T/T
B4744	Homozygous T/T	Homozygous T/T
B76718	Homozygous T/T	Homozygous T/T
Biotech1	Heterozygous T/C	Homozygous T/T
Biotech2	Heterozygous T/C	Homozygous T/T
Biotech3	Heterozygous T/C	Homozygous T/T
Biotech4	Heterozygous T/C	Heterozygous T/C
Biotech5	Heterozygous T/C	Homozygous T/T
Biotech6	Heterozygous T/C	Homozygous T/T
BL4	Homozygous T/T	Homozygous T/T
BO14	Homozygous T/T	Heterozygous T/C
BO24	Heterozygous T/C	Homozygous T/T
CAC57-23	Homozygous T/T	Homozygous T/T
CN1	Homozygous T/T	Homozygous T/T
CO1148	Heterozygous T/C	Homozygous T/T
CO1287	Homozygous T/T	Heterozygous T/C
CO290	Heterozygous T/C	Homozygous T/T
CO331	Homozygous T/T	Heterozygous T/C
CP110	Heterozygous T/C	Homozygous T/T
CP45-150	Homozygous T/T	Homozygous T/T
CP61-39	Heterozygous T/C	Heterozygous T/C
CP63-306	Homozygous T/T	Homozygous T/T
CP72-120	Homozygous T/T	Heterozygous T/C
CP75-324	Homozygous T/T	Heterozygous T/C
CP75-330	Homozygous T/T	Heterozygous T/C
CP76-340	Homozygous T/T	Heterozygous T/C
D158	Homozygous T/T	Homozygous T/T
DB7160	Homozygous T/T	N
EBENC	Homozygous T/T	Homozygous T/T
Eros	Homozygous T/T	Homozygous T/T
F140	Homozygous T/T	Homozygous T/T
F148	Homozygous T/T	Homozygous T/T
F152	Homozygous T/T	Homozygous T/T
F153	Homozygous T/T	Heterozygous T/C
F170	Homozygous T/T	Heterozygous T/C
F174	Heterozygous T/C	Homozygous T/T
F177	Homozygous T/T	Homozygous T/T
FIJI105	Heterozygous T/C	Homozygous T/T
GALOA	Homozygous T/T	Homozygous T/T
GT29	Heterozygous T/C	Heterozygous T/C
IAC49-131	Homozygous T/T	Homozygous T/T
IAC51-205	Homozygous T/T	Homozygous T/T
IAC52-156	Homozygous T/T	Homozygous T/T
IRK67-1	Homozygous T/T	Homozygous T/T
K84-200	Heterozygous T/C	Heterozygous T/C
K88-92	Homozygous T/T	Homozygous T/T
K92-80	Homozygous T/T	Homozygous T/T
K93-219	Homozygous T/T	Heterozygous T/C
K95-84	Heterozygous T/C	Heterozygous T/C
K99-72	Homozygous T/T	Heterozygous T/C
KK3	Homozygous T/T	Homozygous T/T
KKU99-01	Heterozygous T/C	Heterozygous T/C
KKU99-02	Homozygous T/T	Homozygous T/T
KKU99-03	Homozygous T/T	Homozygous T/T
KKU99-06	Homozygous T/T	Homozygous T/T
KPK98-40	Homozygous T/T	Homozygous T/T
KPS01-12	Homozygous T/T	Homozygous T/T
KPS01-25	Heterozygous T/C	Homozygous T/T
KWT3	Homozygous T/T	Heterozygous T/C
LF48-8077	Homozygous T/T	Homozygous T/T
LF76-2300	N	Homozygous T/T
LF78-960	Homozygous T/T	Homozygous T/T
LF79-2964	Homozygous T/T	Homozygous T/T
LK92-11	Homozygous T/T	Homozygous T/T
M124/59	Homozygous T/T	Homozygous T/T
M13/58	N	Homozygous T/T
M147/158	Heterozygous T/C	Heterozygous T/C
MACKAY	Homozygous T/T	Homozygous T/T
MANA	Homozygous T/T	Homozygous T/T
MOSSMAN	Homozygous T/T	Homozygous T/T
MP1	Heterozygous T/C	Homozygous T/T
MP2	Homozygous T/T	Homozygous T/T
MP3	Homozygous T/T	Homozygous T/T
MPT02-458	Homozygous T/T	Heterozygous T/C
MPT02-612	Homozygous T/T	Homozygous T/T
MPT02-665	Heterozygous T/C	Homozygous T/T
MPT02-669	Homozygous T/T	Homozygous T/T
MPT03-166	Heterozygous T/C	Homozygous T/T
MPT04-169	Heterozygous T/C	Homozygous T/T
MPT04-204	Homozygous T/T	Heterozygous T/C
MPT04-303	Homozygous T/T	Homozygous T/T
MPT04-467	Homozygous T/T	Homozygous T/T
MPT04-55	Homozygous T/T	Homozygous T/T
MPT05-187	Homozygous T/T	Homozygous T/T
MPT06-144	Homozygous T/T	Heterozygous T/C
MPT06-166	Homozygous T/T	Homozygous T/T
MPT06-169	N	Homozygous T/T
MPT06-171	Homozygous T/T	Homozygous T/T
MPT06-26	Homozygous T/T	Homozygous T/T
MPT06-344	Homozygous T/T	Homozygous T/T
MPT06-362	Homozygous T/T	Homozygous T/T
MPT06-367	Heterozygous T/C	Homozygous T/T
MPT07-1	Homozygous T/T	Heterozygous T/C
MPT07-152	Homozygous T/T	Homozygous T/T
MPT07-71	Homozygous T/T	Homozygous T/T
MPT08-191	Homozygous T/T	Homozygous T/T
MPT08-3	Homozygous T/T	Homozygous T/T
MPT08-50	Homozygous T/T	Homozygous T/T
MPT09-118	Heterozygous T/C	Heterozygous T/C
MPT09-204	Homozygous T/T	Homozygous T/T
MPT09-296	Homozygous T/T	Homozygous T/T
MPT10-54	Homozygous T/T	Homozygous T/T
MPT11-181	Heterozygous T/C	Homozygous T/T
MPT11-82	Heterozygous T/C	Homozygous T/T
MPT12-141	Homozygous T/T	Homozygous T/T
MPT12-1782	Homozygous T/T	Homozygous T/T
MPT13-118	Heterozygous T/C	Homozygous T/T
MPT14-1-172	Homozygous T/T	Heterozygous T/C
MPT14-1-180	N	Homozygous T/T
MPT14-1-468	Homozygous T/T	Heterozygous T/C
MPT14-1-504	Homozygous T/T	Homozygous T/T
MPT14-1-546	Homozygous T/T	Heterozygous T/C
MPT14-1-857	N	Homozygous T/T
MPT14-1-892	Homozygous T/T	N
MPT14-1-902	Homozygous T/T	Homozygous T/T
MPT14-1-976	Homozygous T/T	Heterozygous T/C
MPT14-2-662	Homozygous T/T	Homozygous T/T
MPT14-5-216	Homozygous T/T	Heterozygous T/C
MPT14-5-239	Homozygous T/T	Heterozygous T/C
MPT14-6-63	Homozygous T/T	Homozygous T/T
MPT14-9-133	Homozygous T/T	Homozygous T/T
MPT99-1444	Homozygous T/T	Homozygous T/T
MY55-14	Homozygous T/T	Homozygous T/T
N50-211	Homozygous T/T	Heterozygous T/C
NCO310	Heterozygous T/C	Homozygous T/T
NCO382	Homozygous T/T	Heterozygous T/C
Phil66-07	Homozygous T/T	Heterozygous T/C
Pindar	Homozygous T/T	Homozygous T/T
PL310	Heterozygous T/C	Homozygous T/T
PR3067	Heterozygous T/C	Homozygous T/T
PSA63	Homozygous T/T	Homozygous T/T
Q100	Homozygous T/T	Homozygous T/T
Q115	Heterozygous T/C	Homozygous T/T
Q117	Homozygous T/T	Homozygous T/T
Q146	Homozygous T/T	Homozygous T/T
Q208	Homozygous T/T	Homozygous T/T
Q47	Homozygous T/T	Homozygous T/T
Q77	Homozygous T/T	Homozygous T/T
Q81	Homozygous T/T	Homozygous T/T
Q83	Homozygous T/T	N
R397	Homozygous T/T	Homozygous T/T
ROC1	Homozygous T/T	Homozygous T/T
ROC22	Homozygous T/T	Homozygous T/T
ROC7	Homozygous T/T	Homozygous T/T
SP50	Homozygous T/T	Heterozygous T/C
SP80	Homozygous T/T	Homozygous T/T
TBY20-2248	Homozygous T/T	Heterozygous T/C
TBY26-1255	Heterozygous T/C	Heterozygous T/C
TUC725	Homozygous T/T	Heterozygous T/C
TUC74-6	Homozygous T/T	Homozygous T/T
UT1	Homozygous T/T	Homozygous T/T
UT12	Homozygous T/T	Heterozygous T/C
UT3	Homozygous T/T	Homozygous T/T
UT5	Homozygous T/T	Homozygous T/T
UT6	Homozygous T/T	Heterozygous T/C
UT8	Homozygous T/T	Heterozygous T/C
YASAWA	Homozygous T/T	Homozygous T/T
Yuan Jiang	Heterozygous T/C	Homozygous T/T
N, Unidentified genotype
